# Supplementary material for: Mechanisms of Foreign Body Response Mitigation by Nitric Oxide Release
Source: Int J Mol Sci. 2022 Oct 1;23(19):11635. doi: 10.3390/ijms231911635 (PMC9569454; doi:10.3390/ijms231911635)
Supplement: Supplementary file 1 [file ijms-23-11635-s001.zip]

Archive with 1 entries (1 files):
- ijms-1894608-supplementary.pdf
